# Supplementary material for: Fixed-Bed Modification of Zeolitic Tuffs and Their Application for Cr(VI) Removal
Source: Materials (Basel). 2021 Nov 21;14(22):7061. doi: 10.3390/ma14227061 (PMC8621222; doi:10.3390/ma14227061)
Supplement: Supplementary file 1 [file materials-14-07061-s001.zip]

Archive with 1 entries (1 files):
- materials-1435657-SI.pdf
